# Supplementary material for: Insights into the Transport Cycle of LAT1 and Interaction with the Inhibitor JPH203
Source: Int J Mol Sci. 2023 Feb 17;24(4):4042. doi: 10.3390/ijms24044042 (PMC9965313; doi:10.3390/ijms24044042)
Supplement: Supplementary file 1 [file ijms-24-04042-s001.zip]

Archive with 1 entries (1 files):
- ijms-2164894-supplementary.pdf
